# Supplementary material for: Barley Viridis-k links an evolutionarily conserved C-type ferredoxin to chlorophyll biosynthesis
Source: Plant Cell. 2021 May 29;33(8):2834–49. doi: 10.1093/plcell/koab150 (PMC8408499; doi:10.1093/plcell/koab150)
Supplement: koab150_Supplementary_Data [file koab150_supplementary_data.zip]

Archive with 6 entries (6 files):
- tpc.00018.2021-s01.pdf
- tpc.00018.2021-s02.docx
- tpc.00018.2021-s03.txt
- tpc.00018.2021-s04.txt
- tpc.00018.2021-s05.pdf
- tpc.00018.2021-s06.xlsx
