# Supplementary material for: Barley Viridis-k links an evolutionarily conserved C-type ferredoxin to chlorophyll biosynthesis
Source: Plant Cell. 2021 May 29;33(8):2834–49. doi: 10.1093/plcell/koab150 (PMC8408499; doi:10.1093/plcell/koab150)
Supplement: koab150_Supplementary_Data [file koab150_supplementary_data.zip › tpc.00018.2021-s04.txt]

((NP_180320.1,(HORVU.MOREX.r2.5HG0441070.1,NP_001336412.1),(HORVU.MOREX.r2.3HG0250720,NP_001168703.1),(HORVU.MOREX.r2.1HG0060460,NP_001354119.1),NP_196562.1),(HORVU.MOREX.r2.2HG0137070,(NP_001150016.1,NP_001130605.1)),((NP_172565.1,NP_176291.1),(XP_008678349.1,NP_001104844.1,NP_001297147.1,NP_001266399.1,(HORVU.MOREX.r2.7HG0586250,HORVU.MOREX.r2.7HG0586260))),((((((XP_008644599.1,HORVU.MOREX.r2.4HG0279060),NP_174533.1),XP_001702961.1),WP_010872870.1),WP_010872058.1),(XP_001700106.1,(NP_193225.1,(NP_001151112.1,HORVU.MOREX.r2.4HG0277710)))),XP_001691381.1,(XP_001691603.1,WP_010873173.1),XP_001692808.1,XP_001697912.1,WP_010873424.1)OROOT;
