# Supplementary material for: Barley Viridis-k links an evolutionarily conserved C-type ferredoxin to chlorophyll biosynthesis
Source: Plant Cell. 2021 May 29;33(8):2834–49. doi: 10.1093/plcell/koab150 (PMC8408499; doi:10.1093/plcell/koab150)
Supplement: koab150_Supplementary_Data [file koab150_supplementary_data.zip › tpc.00018.2021-s06.xlsx]

## Sheet: Sheet1
Supplemental Data. Stuart et al. (2021). Barley Viridis-k Links an Evolutionary Conserved C-Type Ferredoxin to Chlorophyll Biosynthesis. Plant Cell.
Supplemental Data Set S1. Position of genes in the mapped interval for Viridis-k on chromosome 4H.
Genes with putative plastid localization based on presence of transit peptide sequences are marked in green.
The gene orthologous to Arabidopsis FdC2 is marked in red.
Gene Name (2016 set)	Gene Start	Gene End	International Barley Genome Sequencing Consortium functional annotation
HORVU4Hr1G003890.3	8719682	8723079	Ubiquitin-conjugating enzyme family protein
HORVU4Hr1G003910.1	8746426	8749248	beta-xylosidase 2
HORVU4Hr1G003930.1	8808440	8815115	Serine/threonine protein phosphatase 2A 57 kDa regulatory subunit B' alpha isoform
HORVU4Hr1G003940.4	8815418	8820319	Transducin/WD40 repeat-like superfamily protein
HORVU4Hr1G003970.1	8851894	8852619	undescribed protein
HORVU4Hr1G003990.3	8853810	8858789	RNA-binding protein 1
HORVU4Hr1G004000.2	8861646	8863971	Major facilitator superfamily protein
HORVU4Hr1G004010.8	8887725	8892842	Argonaute family protein
HORVU4Hr1G004020.1	8960751	8961628	Ribonucleoside-diphosphate reductase
HORVU4Hr1G004030.3	8972755	8980445	Argonaute family protein
HORVU4Hr1G004040.2	9060996	9063638	Protein NRT1/ PTR FAMILY 8.3
HORVU4Hr1G004050.1	9112207	9113541	HXXXD-type acyl-transferase family protein
HORVU4Hr1G004070.1	9415930	9416931	RING/U-box superfamily protein
HORVU4Hr1G004080.9	9417088	9421202	GATA transcription factor 18
HORVU4Hr1G004090.6	9447869	9456317	ubiquitin-protein ligase 7
HORVU4Hr1G004100.1	9456469	9460025	GDSL esterase/lipase
HORVU4Hr1G004120.2	9468261	9474511	Magnesium transporter MRS2-B
HORVU4Hr1G004130.3	9475096	9478254	RecQ-mediated genome instability protein 2
HORVU4Hr1G004150.6	9479200	9486348	ARM repeat superfamily protein, putative isoform 5
HORVU4Hr1G004160.6	9577553	9582803	Exostosin-2
HORVU4Hr1G004170.2	9577605	9578487	Integral membrane HPP family protein
HORVU4Hr1G004210.8	9657276	9660218	ferredoxin 3
HORVU4Hr1G004230.14	9698628	9709684	Calcineurin-binding protein cabin-1
HORVU4Hr1G004240.1	9727736	9731305	Cox19-like CHCH family protein
HORVU4Hr1G004250.1	9727938	9728252	undescribed protein
HORVU4Hr1G004260.3	9733374	9737043	GMP synthase [glutamine-hydrolyzing]
HORVU4Hr1G004270.2	9758310	9760219	23S rRNA methyltransferase
HORVU4Hr1G004280.3	9773997	9779733	Tesmin/TSO1-like CXC domain-containing protein
HORVU4Hr1G004290.1	9796352	9797661	Pollen allergen Phl p 5a
HORVU4Hr1G004300.5	9801530	9801820	unknown function
HORVU4Hr1G004350.2	9823320	9823703	unknown function
HORVU4Hr1G004380.1	9832772	9834210	Pollen allergen Phl p 5a
HORVU4Hr1G004390.2	9848017	9848586	E3 ubiquitin-protein ligase
HORVU4Hr1G004410.4	9960255	9970108	glycine-rich protein
HORVU4Hr1G004440.7	9994775	9998711	Hexosyltransferase
HORVU4Hr1G004460.2	10014452	10016293	Protein NRT1/ PTR FAMILY 2.9
HORVU4Hr1G004470.10	10019781	10025221	5'-AMP-activated protein kinase beta-2 subunit protein
HORVU4Hr1G004520.1	10041369	10043986	unknown function
HORVU4Hr1G004540.4	10104425	10105938	calcium-dependent protein kinase 30
HORVU4Hr1G004550.1	10110833	10111517	glycine-rich protein
HORVU4Hr1G004590.4	10160470	10194672	Inositol hexakisphosphate and diphosphoinositol-pentakisphosphate kinase
HORVU4Hr1G004600.2	10165586	10166038	unknown function
HORVU4Hr1G004610.1	10166681	10166972	Myosin-J heavy chain
HORVU4Hr1G004690.1	10490037	10490687	LRR receptor-like serine/threonine-protein kinase EFR
HORVU4Hr1G004750.4	10523229	10527268	TBC1 domain family member 4
HORVU4Hr1G004780.2	10531204	10533758	Costars family protein ABRACL
HORVU4Hr1G004800.6	10547960	10551655	Tetratricopeptide repeat (TPR)-like superfamily protein
HORVU4Hr1G004810.2	10556111	10557749	Chalcone synthase 3
HORVU4Hr1G004820.8	10558662	10564781	H(+)-ATPase 11
HORVU4Hr1G004860.1	10594361	10595011	LRR receptor-like serine/threonine-protein kinase EFR
HORVU4Hr1G004880.6	10682463	10684236	RNA-binding region RNP-1
HORVU4Hr1G004890.1	10704210	10708712	Protein kinase superfamily protein
HORVU4Hr1G004900.1	10737907	10738421	NADH dehydrogenase subunit 5
HORVU4Hr1G004990.1	10788262	10789693	Thioesterase superfamily protein
HORVU4Hr1G005080.5	10900548	10905209	basic helix-loop-helix (bHLH) DNA-binding superfamily protein
HORVU4Hr1G005090.2	11044852	11045925	Sec14p-like phosphatidylinositol transfer family protein
HORVU4Hr1G005100.1	11218969	11302445	Tudor domain-containing protein 1
HORVU4Hr1G005110.1	11328700	11334523	HIPL1 protein
HORVU4Hr1G005140.2	11335301	11339009	Beta-1,3-galactosyl-O-glycosyl-glycoprotein beta-1,6-N-acetylglucosaminyltransferase 7
HORVU4Hr1G005150.1	11347318	11352922	unknown function
HORVU4Hr1G005160.1	11445843	11446037	undescribed protein
HORVU4Hr1G005180.2	11448617	11450175	undescribed protein
HORVU4Hr1G005250.7	11539868	11544537	Domain of Uncharacterized protein function isoform 4
HORVU4Hr1G005270.1	11571123	11573546	Beta-1,3-galactosyltransferase 15
HORVU4Hr1G005290.1	11610715	11611822	Metallo-hydrolase/oxidoreductase superfamily protein
HORVU4Hr1G005300.1	11626617	11631324	Galectin
HORVU4Hr1G005310.1	11675072	11678750	Protein of unknown function, DUF538
HORVU4Hr1G005320.1	11769492	11770713	Protein of unknown function, DUF538
HORVU4Hr1G005350.1	11920685	11921261	undescribed protein
HORVU4Hr1G005360.1	11932937	11937799	Protein of unknown function (DUF1336)
HORVU4Hr1G005370.1	12238256	12239873	unknown function
HORVU4Hr1G005380.1	12256558	12258042	germin-like protein 4
HORVU4Hr1G005410.1	12260957	12261202	undescribed protein
HORVU4Hr1G005440.1	12269769	12271098	germin-like protein 4
HORVU4Hr1G005450.5	12280017	12284852	Protein of unknown function, DUF538
HORVU4Hr1G005460.3	12284055	12286715	unknown function
HORVU4Hr1G005480.1	12436135	12437672	unknown function
HORVU4Hr1G005490.1	12442244	12444928	unknown function
HORVU4Hr1G005500.49	12447997	12453224	50S ribosomal protein L18
HORVU4Hr1G005510.2	12452719	12456622	Ribosomal protein S21 family protein
HORVU4Hr1G005530.21	12461885	12465023	nucleobase-ascorbate transporter 7
HORVU4Hr1G005540.1	12470902	12472023	germin-like protein 4
HORVU4Hr1G005560.1	12527272	12528459	unknown function
HORVU4Hr1G005580.1	12549380	12551474	Cytochrome P450 superfamily protein
HORVU4Hr1G005590.3	12596860	12599303	chloride channel D
HORVU4Hr1G005600.3	12602664	12605964	Late embryogenesis abundant (LEA) hydroxyproline-rich glycoprotein family
HORVU4Hr1G005630.1	12659895	12660760	unknown protein; BEST Arabidopsis thaliana protein match is: unknown protein .
HORVU4Hr1G005660.6	13249299	13251258	Cytokinin riboside 5'-monophosphate phosphoribohydrolase
HORVU4Hr1G005670.3	13299705	13303184	Nuclear transcription factor Y subunit A-9
HORVU4Hr1G005690.1	13535155	13536585	undescribed protein
HORVU4Hr1G005710.39	13553274	13557838	ankyrin repeat family protein
HORVU4Hr1G005730.2	13576936	13582500	Protein kinase superfamily protein
HORVU4Hr1G005750.1	13704899	13705283	undescribed protein
HORVU4Hr1G005770.4	13708524	13710921	Zinc finger CCCH domain-containing protein 24
HORVU4Hr1G005780.5	13712643	13716016	Alkaline ceramidase 3
HORVU4Hr1G005800.1	13738596	13739607	Oleosin Zm-II
HORVU4Hr1G005810.7	13745769	13749602	Denticleless protein homolog
HORVU4Hr1G005740.21	13804090	13808747	Polyketide cyclase/dehydrase and lipid transport superfamily protein .
HORVU4Hr1G005870.3	13819158	13823485	Protein yippee-like
HORVU4Hr1G005890.1	13862966	13865116	Adenylosuccinate synthetase
HORVU4Hr1G005900.1	13912937	13918655	pescadillo-related
HORVU4Hr1G005910.3	13919435	13921370	Adenylosuccinate synthetase
HORVU4Hr1G005920.1	14084104	14090842	lipoxygenase 1
HORVU4Hr1G005940.3	14172055	14174939	N-alpha-acetyltransferase 20
HORVU4Hr1G005950.1	14285544	14295704	Importin-5
HORVU4Hr1G005960.11	14394122	14396290	Shugoshin-1
HORVU4Hr1G005970.2	14396370	14397964	Linoleate 9S-lipoxygenase 1
HORVU4Hr1G005990.3	14415938	14417911	peptidoglycan-binding LysM domain-containing protein
HORVU4Hr1G006020.1	14579545	14580983	Elongation of fatty acids protein 3-like
HORVU4Hr1G006070.6	14590923	14591965	COX VIIa-like protein
HORVU4Hr1G006080.3	14593761	14596492	Pentatricopeptide repeat-containing protein
HORVU4Hr1G006090.1	14597509	14600465	unknown function
HORVU4Hr1G006120.1	14631333	14632741	splicing factor Prp18 family protein
HORVU4Hr1G006140.1	14636068	14636522	Haloacid dehalogenase-like hydrolase (HAD) superfamily protein
HORVU4Hr1G006160.1	14656695	14657966	Tetrachloro-P-hydroquinone reductive dehalogenase
HORVU4Hr1G006100.17	14696932	14701699	Haloacid dehalogenase-like hydrolase (HAD) superfamily protein
HORVU4Hr1G006200.5	14733370	14739614	Phosphatidylinositol-4-phosphate 5-kinase family protein
HORVU4Hr1G006210.1	14801169	14804331	unknown protein; BEST Arabidopsis thaliana protein match is: unknown protein .
HORVU4Hr1G006250.1	14811417	14812144	NAD(P)H-quinone oxidoreductase subunit H, chloroplastic
HORVU4Hr1G006260.5	14812375	14817154	Ethylene receptor
HORVU4Hr1G006270.1	14869282	14870395	Cathepsin B-like cysteine proteinase 5
HORVU4Hr1G006280.2	14950155	14951264	Cathepsin B-like cysteine proteinase 5
HORVU4Hr1G006300.1	14973852	14978888	carotenoid cleavage dioxygenase 1
HORVU4Hr1G006310.1	14988754	14989871	Cathepsin B-like cysteine proteinase 5
HORVU4Hr1G006320.24	14991694	14994592	protein-protein interaction regulator family protein
HORVU4Hr1G006330.1	15022368	15022943	Pinin/SDK/memA/ protein conserved region containing protein
HORVU4Hr1G006350.1	15054243	15056343	Glycosyltransferase
HORVU4Hr1G006370.1	15100441	15101729	UDP-Glycosyltransferase superfamily protein
HORVU4Hr1G006390.1	15102251	15102456	UDP-Glycosyltransferase superfamily protein
HORVU4Hr1G006430.2	15186775	15187076	undescribed protein
HORVU4Hr1G006450.1	15234706	15290488	Leucine-rich repeat receptor-like protein kinase family protein
HORVU4Hr1G006460.5	15236333	15238170	UDP-Glycosyltransferase superfamily protein
HORVU4Hr1G006480.5	15271854	15275739	beta glucosidase 43
HORVU4Hr1G006490.1	15275939	15276619	undescribed protein
HORVU4Hr1G006500.2	15277573	15279046	Eukaryotic peptide chain release factor subunit 1-3
HORVU4Hr1G006510.1	15282085	15288070	Nucleotide-sugar transporter family protein
HORVU4Hr1G006520.1	15293947	15295721	Zinc finger protein 593 homolog
HORVU4Hr1G006530.2	15304130	15308120	beta glucosidase 43
HORVU4Hr1G006540.1	15314005	15315030	Leucine-rich repeat receptor-like protein kinase family protein
HORVU4Hr1G006620.1	15377728	15378636	Leucoanthocyanidin reductase
HORVU4Hr1G006660.1	15419487	15425589	protein kinase family protein
HORVU4Hr1G006670.2	15426863	15430534	unknown function
HORVU4Hr1G006710.15	15505183	15511885	putative protein kinase 1
HORVU4Hr1G006720.4	15512856	15520608	Histone-lysine N-methyltransferase ASHR1
HORVU4Hr1G006730.7	15518371	15523943	Plastid-lipid associated protein PAP / fibrillin family protein
HORVU4Hr1G006740.1	15524765	15527575	Transmembrane protein 41B
HORVU4Hr1G006750.1	15544613	15553250	Oxysterol-binding protein-related protein 1C
HORVU4Hr1G006760.1	15669209	15677845	Oxysterol-binding protein-related protein 1C
HORVU4Hr1G006780.1	16018539	16023269	phosphatidylinositol-4-phosphate 5-kinase 1
